# Supplementary material for: A Novel Robust Screening Assay Identifies Pseudomonas Strains as Reliable Antagonists of the Root-Knot Nematode Meloidogyne incognita
Source: Microorganisms. 2023 Aug 4;11(8):2011. doi: 10.3390/microorganisms11082011 (PMC10459205; doi:10.3390/microorganisms11082011)
Supplement: Supplementary file 1 [file microorganisms-11-02011-s001.zip]

Archive with 1 entries (1 files):
- microorganisms-2517266-supplementary.pdf
